# Supplementary material for: The Ways of Using Social Media for Health Promotion Among Adolescents: Qualitative Interview and Focus Group Study
Source: J Med Internet Res. 2025 Jun 9;27:e71510. doi: 10.2196/71510 (PMC12186004; doi:10.2196/71510)
Supplement: Multimedia Appendix 1 [file jmir_v27i1e71510_app1.xlsx]

## Sheet: Sheet1
Research question 1: How do adolescents evaluate the possibilities of prevention efforts on Instagram in general?
Category	Sub-category	Definition	Anchor Example
Reasons for Using Instagram for Prevention Efforts	Improvement of Social Relationships	Any information or remarks related to how the use of Instagram or similar platforms in prevention programs can help adolescents build, maintain, or improve their social connections or interpersonal relationships. This includes mentions of networking, communication skills, or managing personal relationships.	“You can probably bring in the aspect that you can say, I can teach you how to manage relationships better...”
	Personal Development	Data that refers to personal growth, self-improvement, or individual advancement. This includes any statements regarding how prevention efforts on Instagram may assist adolescents in overcoming personal challenges, improving their mental or emotional well-being, or enhancing skills such as time management, focus, or self-awareness.	“I'm also aware of some weaknesses where that would also help me”
	Relevance and Interest	Code for statements indicating whether the content resonates with adolescents’ personal experiences, interests, or goals. This includes mentions of how engaging or relatable the material is and whether it holds their attention or meets their needs.	“If the things really appeal to me... I would look at it and read through it further”
Barriers to Participation	Perception of Schoolwork	Any references to how the prevention programs may be perceived as similar to schoolwork. This includes concerns about the programs being academically oriented, feeling like an additional burden, or mentions of program elements that resemble homework or classroom tasks.	“I don't know if I'd feel like I'm still at school”
	Limited Appeal	Remarks that discuss the limited reach or attractiveness of the program, especially if participants believe the content will only appeal to a small, already-interested audience. This includes concerns about the program failing to engage a broader audience or being too niche in its appeal.	“These are still just people who generally like this kind of thing...”
Factors Enhancing Motivation	Personal Connection with Account Manager	Information about the importance of having a personal connection or interaction with the account manager or program facilitator. This includes mentions of feeling supported, the significance of one-on-one communication, and the role of interpersonal relationships in motivating engagement with the program.	“That there is someone you can always write to”
	Authenticity	Code for statements regarding the importance of authenticity in the delivery of the program. This includes comments on the need for genuine, transparent communication from the program facilitators or influencers, as well as the perceived honesty and realness of the content, posts, and individuals involved in the program.	“Authenticity is important, so that they also come across naturally”
	Extrinsic Rewards - social	Rewards that promote social recognition or peer acknowledgment, such as praise, public recognition, or opportunities for social interaction that boost an individual's standing or relationships within a community.	"when they see that they are fully motivated, that they have received praise from someone, then they are really motivated"
	Extrinsic Rewards - monetary	Tangible rewards in the form of money, gift vouchers, or financial incentives that are provided to motivate participation and engagement in prevention efforts.	"The easiest way is something like a voucher."
	Extrinsic Rewards - school	Incentives that are related to academic achievements or school-related benefits, such as extra credits, certifications, or rewards tied to academic performance or school-related activities.	"That this is somehow included in the grade. Something like extra work credits or something like that."
	Extrinsic Rewards - experience oriented	Rewards focused on providing unique experiences, such as tickets to events (e.g., cinema), access to activities (e.g., class trips), or other experiential opportunities that are designed to motivate through memorable or enjoyable experiences.	“With a prize, I think you can attract a lot of people”
Recommendations for Program Design	Visual and Structural Design	Any references related to the aesthetics and overall structure of the prevention program. This includes comments on how visually appealing, organized, or intuitive the layout is, as well as the use of colors, fonts, images, and how these elements contribute to the clarity and user experience of the content.	“It’s important that the account radiates seriousness...”
	Technical design	Information that addresses the functionality and usability of the platform or features. This includes mentions of technical aspects such as ease of navigation, responsiveness, loading times, or any issues related to accessibility and technical barriers that might affect user engagement with the prevention program.	“It shouldn't be too difficult... just simple things...”, “And that you can still access [previous modules]”
Diversity and Identification Potential		Code for discussions about the representation of different groups of people in the program and how this diversity enhances the relatability of the content. This includes comments on whether adolescents can identify with the individuals featured in the content based on characteristics like age, background, or shared experiences, and whether they feel included or represented.	“Not just pictures of models”
Research question 2: How do adolescents evaluate the various Instagram features for the purpose of prevention efforts?
Category	Sub-category	Definition	Anchor Example
Posts/Reels	Evaluation and frequency of use	Refers to how often youth engage with Posts and Reels on Instagram, along with their general impressions of these features. This includes feedback on whether these formats meet their expectations, are relevant to their interests, or encourage consistent usage within the prevention program.	"Yes, so I prefer to look at the posts themselves."
	Reasons for use and barriers	Describes the motivating factors for youth to engage with Posts and Reels, as well as any obstacles that may deter usage. This could include elements such as personal relevance, accessibility, content appeal, or barriers like time constraints, lack of interest, or perceived complexity.	"So, I use it when I'm bored or just on the bus or something. Just to pass the time, well, I think sometimes posts are just a bit boring."
	Positive design	Covers aspects of the Posts and Reels format that enhance user experience and engagement from a youth perspective. This may include engaging visuals, ease of interaction, relevance of content, concise information delivery, and features that facilitate enjoyment and learning.	“If there is a caption under the article and it appeals to you, then you look more at the comments”
	Negative design	Focuses on design elements of Posts and Reels that hinder user experience or engagement. This could include issues like cluttered visuals, overwhelming information, lack of interactivity, or design choices that make content less appealing or accessible for youth.	“I start to switch off at some point when the videos are a bit longer”
Stories	Evaluation and frequency of use	How frequently youth engage with Stories on Instagram and their overall impressions of its utility in the program.	“I see them every day”
	Reasons for use and barriers	Factors motivating youth to use Stories or reasons that discourage its use, such as time or interest.	“It has a stronger quality of experience because of the music and emotions”
	Positive design	Aspects of Stories that positively impact user engagement, such as visual appeal, interactivity, and relevance.	"Um, I also really like this interaction in Stories."
	Negative design	Design elements of Stories that may detract from user experience, such as lack of clarity or overwhelming content.	“When there are too many story frmaes I hate that like the plague and I always skip on”
Interactive Story Features	Evaluation and frequency of use	Youth's usage frequency and general opinions on Interactive Story Features, like polls or quizzes, within the program.	"I actually think the quizzes are really cool. You just have a quick look, click somewhere on what you think and you actually do that a lot"
	Reasons for use and barriers	Reasons youth engage with or avoid Interactive Story Features, including personal interest or perceived value.	“You see the opinions of other people, I find that really interesting”
	Positive design	Design features that enhance user engagement with Interactive Story Features, such as ease of use or engagement.	"But sometimes I really like what is done with the things, for example, if you write something in this text field, namely 'Do you have questions or topics' or something like that, that this is then also taken up a bit"
	Negative design	Negative aspects of Interactive Story Features that may limit their effectiveness or appeal to youth.	"I also know some sites where they do that, but it's so super incoherent, so then you write something in there, but nothing more is done with it, so to speak, and at some point you think to yourself, 'Ok, then I'll leave it alone now.`"
Lives	Evaluation and frequency of use	Frequency of Live sessions viewed by youth and their perception of Lives’ relevance and convenience.	"I don't take extra time for this."
	Reasons for use and barriers	Motivations and barriers for joining Live sessions, including timing, content appeal, or technical challenges.	“When you come in somewhere in between, you always don't know what it's really about”
	Positive design	Positive elements of Live design that support engagement, like interactive features or real-time responses.	"Must be well structured"
	Negative design	Design flaws in Live sessions that hinder youth engagement, such as timing issues or lack of asynchronous options.	“It’s just super unstructured”
Commenting/Reading Comments	Evaluation and frequency of use	How often youth engage in commenting or reading comments and their general view of its usefulness.	“I never actually comment”
	Reasons for use and barriers	Factors influencing why youth comment or refrain from commenting, like relevance, privacy concerns, or social pressure.	“Comments are visible to others, which can make people hesitate”
	Positive design	Design features that make commenting positive, such as user-friendly layout or supportive community atmosphere.	"on pictures"
	Negative design	Aspects of the commenting system that negatively impact user experience, such as privacy concerns or complex interfaces.	"But never something like “wow” or “great”"
Notifications	Evaluation and frequency of use	Frequency with which youth receive and check notifications, and their opinions on its functionality.	“I have the notifications off everywhere except WhatsApp”
